# Supplementary material for: Finding Significant Hits in Networks: a network-based tool for analyzing gene-level P-values to identify significant genes missed by standard methods
Source: Brief Bioinform. 2026 Mar 8;27(2):bbag061. doi: 10.1093/bib/bbag061 (PMC12967332; doi:10.1093/bib/bbag061)
Supplement: Supplementary_materials_bbag061 [file supplementary_materials_bbag061.zip]

Archive with 15 entries (15 files):
- fishnet_fig2_supp.eps
- fishnet_fig3_supp.eps
- Supplementary Table 1.xlsx
- Supplementary Table 2.xlsx
- Supplementary Table 4.xlsx
- Supplementary Table 5.xlsx
- Supplementary Table 6.xlsx
- Supplementary Table 7.xlsx
- Supplementary Table 8.xlsx
- Supplementary_File_1.zip
- Supplementary_File_2.zip
- Supplementary_Table_3.xlsx
- Supplementary_Text_and_Figures.docx
- .DS_Store
- fishnet_fig1_supp.eps
