# Supplementary material for: Finding Significant Hits in Networks: a network-based tool for analyzing gene-level P-values to identify significant genes missed by standard methods
Source: Brief Bioinform. 2026 Mar 8;27(2):bbag061. doi: 10.1093/bib/bbag061 (PMC12967332; doi:10.1093/bib/bbag061)
Supplement: Supplementary_materials_bbag061 [file supplementary_materials_bbag061.zip › Supplementary Table 2.xlsx]

## Sheet: BMI
	LLFS TWAS			FHS TWAS
Variables	Mean (SD) or Frequency	Range	N	Mean (SD) or Frequency	Range	N
BMI (kg/m^2)	27.32 (4.68)	16.3 - 57.4	1667	28.13 (5.74)	16.27 - 62.89	1382
Age (yrs)	68.06 (14.94)	24 - 105	1667	47.39 (9.14)	24 - 85	1382
sex	Female: 902 (54.11%), Male: 765 (45.89%)	NA	1667	Male: 698 (50.51%), Female: 684 (49.49%)	NA	1382
field center	Denmark: 640 (38.39%), Pittsburgh: 477 (28.61%), Boston: 412 (24.72%), New York: 138 (8.28%)	NA	1667	NA	NA	NA

## Sheet: HDL
	LLFS TWAS			FHS TWAS
Variables	Mean (SD) or Frequency	Range	N	Mean (SD) or Frequency	Range	N
Age (yrs)	68.33 (15.14)	24 - 107	1730	47.39 (9.14)	24 - 85	1381
HDL (mg/dL)	59.32 (17.26)	17.0 - 146.0	1730	60.01 (18.25)	21.0 - 152.0	1381
sex	Female: 941 (54.39%), Male: 789 (45.61%)	NA	1730	Male: 696 (50.40%), Female: 685 (49.60%)	NA	1381
field center	Denmark: 651 (37.63%), Pittsburgh: 507 (29.31%), Boston: 434 (25.09%), New York: 138 (7.98%)	NA	1730	NA	NA	NA

## Sheet: LDL
	LLFS TWAS			FHS TWAS
Variables	Mean (SD) or Frequency	Range	N	Mean (SD) or Frequency	Range	N
Age (yrs)	68.15 (15.03)	24 - 105	1581	47.36 (9.13)	24 - 85	1354
LDL (mg/dL)	132.19 (34.96)	36.0 - 269.0	1581	124.84 (51.03)	21.0 - 342.5	1354
sex	Female: 868 (54.90%), Male: 713 (45.10%)	NA	1581	Male: 679 (50.15%), Female: 675 (49.85%)	NA	1354
field center	Denmark: 600 (37.95%), Pittsburgh: 455 (28.78%), Boston: 398 (25.17%), New York: 128 (8.10%)	NA	1581	NA	NA	NA

## Sheet: TC
	LLFS TWAS			FHS TWAS
Variables	Mean (SD) or Frequency	Range	N	Mean (SD) or Frequency	Range	N
Age (yrs)	68.12 (15.04)	24 - 105	1597	47.68 (10.30)	24 - 85	1216
TC (mg/dL)	213.96 (41.67)	96.0 - 379.0	1597	193.69 (35.66)	86.0 - 410.0	1216
sex	Female: 873 (54.66%), Male: 724 (45.34%)	NA	1597	Female: 643 (52.88%), Male: 573 (47.12%)	NA	1216
field center	Denmark: 605 (37.88%), Pittsburgh: 459 (28.74%), Boston: 405 (25.36%), New York: 128 (8.02%)	NA	1597	NA	NA	NA

## Sheet: FEV1FVC
	LLFS TWAS			FHS TWAS
Variables	Mean (SD) or Frequency	Range	N	Mean (SD) or Frequency	Range	N
Age (yrs)	66.88 (14.32)	36 - 105	1471	47.14 (8.98)	24 - 79	1228
FEV1FVC	0.76 (0.07)	0.41 - 0.97	1471	0.77 (0.06)	0.39 - 0.94	1228
Height (cm)	167.02 (10.10)	132.7 - 197.7	1471	170.12 (9.08)	149.225 - 196.22	1228
sex	Female: 800 (54.38%), Male: 671 (45.62%)	NA	1471	Female: 627 (51.06%), Male: 601 (48.94%)	NA	1228
Smoking status	NA	NA	NA	Never smoker: 724 (58.96%), former smoker: 389 (31.68%), current smoker: 115 (9.36%)	NA	1228
field center	Denmark: 551 (37.46%), Pittsburgh: 421 (28.62%), Boston: 385 (26.17%), New York: 114 (7.75%)	NA	1471	NA	NA	NA
Num. Packs/day * Num. Yrs Smoked	9.22 (17.46)	0.0 - 122.5	1471	NA	NA	NA

## Sheet: Pulse
	LLFS TWAS			FHS TWAS
Variables	Mean (SD) or Frequency	Range	N	Mean (SD) or Frequency	Range	N
BMI (kg/m^2)	27.31 (4.68)	16.3 - 57.4	1663	28.13 (5.74)	16.27 - 62.89	1382
Age (yrs)	68.02 (14.91)	24 - 105	1663	47.39 (9.14)	24 - 85	1382
Pulse (sitting pulse)	68.79 (10.66)	42.0 - 114.0	1663	64.96 (10.03)	40 - 113	1382
sex	Female: 898 (54.00%), Male: 765 (46.00%)	NA	1663	Male: 698 (50.51%), Female: 684 (49.49%)	NA	1382
field center	Denmark: 640 (38.48%), Pittsburgh: 474 (28.50%), Boston: 412 (24.77%), New York: 137 (8.24%)	NA	1663	NA	NA	NA

## Sheet: Waist
	LLFS TWAS			FHS TWAS
Variables	Mean (SD) or Frequency	Range	N	Mean (SD) or Frequency	Range	N
Age (yrs)	67.91 (14.87)	24 - 105	1640	47.39 (9.15)	24 - 85	1381
Waist (cm)	95.19 (13.37)	59.0 - 153.1	1640	97.75 (15.17)	63.5 - 177.8	1381
BMI (kg/m^2)	27.31 (4.68)	16.3 - 57.4	1640	28.14 (5.75)	16.27 - 62.89	1381
sex	Female: 884 (53.90%), Male: 756 (46.10%)	NA	1640	Male: 698 (50.54%), Female: 683 (49.46%)	NA	1381
field center	Denmark: 635 (38.72%), Pittsburgh: 461 (28.11%), Boston: 409 (24.94%), New York: 135 (8.23%)	NA	1640	NA	NA	NA

## Sheet: FEV1
	LLFS TWAS			FHS TWAS
Variables	Mean (SD) or Frequency	Range	N	Mean (SD) or Frequency	Range	N
FEV1 (mL)	2554.26 (869.93)	404.0 - 5155.0	1486	3411.29 (775.39)	1160.0 - 6020.0	1245
Age (yrs)	66.87 (14.34)	36 - 105	1486	47.21 (9.02)	24 - 85	1245
Height (cm)	167.07 (10.15)	132.7 - 197.7	1486	170.17 (9.08)	149.23 - 196.22	1245
sex	Female: 806 (54.24%), Male: 680 (45.76%)	NA	1486	Female: 634 (50.92%), Male: 611 (49.08%)	NA	1245
Smoking status	NA	NA	NA	Never smoker: 735 (59.04%), former smoker: 394 (31.65%), current smoker: 116 (9.32%)	NA	1245
field center	Denmark: 556 (37.42%), Pittsburgh: 424 (28.53%), Boston: 390 (26.24%), New York: 116 (7.81%)	NA	1486	NA	NA	NA
Num. Packs/day * Num. Yrs Smoked	9.18 (17.41)	0.0 - 122.5	1486	NA	NA	NA

## Sheet: FVC
	LLFS TWAS			FHS TWAS
Variables	Mean (SD) or Frequency	Range	N	Mean (SD) or Frequency	Range	N
Age (yrs)	66.85 (14.32)	36 - 105	1477	47.09 (8.91)	24 - 79	1270
FVC (mL)	3328.78 (1048.79)	668.0 - 6242.0	1477	4488.60 (1001.91)	1940.0 - 7980.0	1270
Height (cm)	167.02 (10.09)	132.7 - 197.7	1477	170.33 (9.15)	149.23 - 196.22	1270
sex	Female: 804 (54.43%), Male: 673 (45.57%)	NA	1477	Female: 636 (50.08%), Male: 634 (49.92%)	NA	1270
Smoking status	NA	NA	NA	Never smoker: 752 (59.21%), former smoker: 396 (31.18%), current smoker: 122 (9.61%)	NA	1270
field center	Denmark: 552 (37.37%), Pittsburgh: 425 (28.77%), Boston: 385 (26.07%), New York: 115 (7.79%)	NA	1477	NA	NA	NA
Num. Packs/day * Num. Yrs Smoked	9.23 (17.50)	0.0 - 122.5	1477	NA	NA	NA

## Sheet: Triglycerides
	LLFS TWAS			FHS TWAS
Variables	Mean (SD) or Frequency	Range	N	Mean (SD) or Frequency	Range	N
TG (mg/dL)	4.59 (0.52)	3.10 - 6.94	1613	4.59 (0.49)	3.37- 7.25	1362
Age (yrs)	68.05 (15.03)	24 - 105	1613	47.36 (9.11)	24 - 85	1362
sex	Female: 881 (54.62%), Male: 732 (45.38%)	NA	1613	Male: 687 (50.44%), Female: 675 (49.56%)	NA	1362
field center	Denmark: 619 (38.38%), Pittsburgh: 460 (28.52%), Boston: 405 (25.11%), New York: 129 (8.00%)	NA	1613	NA	NA	NA

[truncated: 1 more sheets: ABI]
