# Supplementary material for: Finding Significant Hits in Networks: a network-based tool for analyzing gene-level P-values to identify significant genes missed by standard methods
Source: Brief Bioinform. 2026 Mar 8;27(2):bbag061. doi: 10.1093/bib/bbag061 (PMC12967332; doi:10.1093/bib/bbag061)
Supplement: Supplementary_materials_bbag061 [file supplementary_materials_bbag061.zip › Supplementary Table 5.xlsx]

## Sheet: LLFS-TWAS
	Percentile Rank	99	98	97	96	95	94	93	92	91	90	89	88	87	86	85	84	83	82	81	80
FDR
0.01		308	308	308	308	308	308	308	308	308	308	308	308	308	308	308	308	308	308	308	308
0.02		310	310	310	310	310	310	310	310	310	310	310	310	310	310	310	310	310	310	310	310
0.03		310	310	310	310	310	310	310	310	310	310	310	310	310	310	310	310	310	310	310	310
0.04		310	310	310	310	310	310	310	310	310	310	310	310	310	310	310	310	310	310	310	310
0.05		310	310	310	310	310	310	310	310	310	310	310	310	310	310	310	310	310	310	310	310
0.06		310	310	310	310	310	310	310	310	310	310	310	310	310	310	310	310	310	310	310	310
0.07		310	310	310	310	310	310	310	310	310	310	310	310	310	310	310	310	310	310	310	310
0.08		310	310	310	310	310	310	310	310	310	310	310	310	310	310	310	310	310	310	310	310
0.09		310	310	310	310	310	310	310	310	310	310	310	310	310	310	310	310	310	310	310	310
0.1		310	310	310	310	310	310	310	310	310	310	310	310	310	310	310	310	310	310	310	310

## Sheet: DREAM-GWAS
	Percentile Rank	99	98	97	96	95	94	93	92	91	90	89	88	87	86	85	84	83	82	81	80
FDR
0.01		91	91	91	91	91	91	91	91	91	91	91	91	91	91	91	91	91	91	91	91
0.02		119	119	119	119	119	119	119	119	119	119	119	119	119	119	119	119	119	119	119	119
0.03		119	119	119	119	119	119	119	119	119	119	119	119	119	119	119	119	119	119	119	119
0.04		119	119	119	119	119	119	119	119	119	119	119	119	119	119	119	119	119	119	119	119
0.05		119	119	119	119	119	119	119	119	119	119	119	119	119	119	119	119	119	119	119	119
0.06		119	119	119	119	119	119	119	119	119	119	119	119	119	119	119	119	119	119	119	119
0.07		119	119	119	119	119	119	119	119	119	119	119	119	119	119	119	119	119	119	119	119
0.08		119	119	119	119	119	119	119	119	119	119	119	119	119	119	119	119	119	119	119	119
0.09		119	119	119	119	119	119	119	119	119	119	119	119	119	119	119	119	119	119	119	119
0.1		119	119	119	119	119	119	119	119	119	119	119	119	119	119	119	119	119	119	119	119
