# Supplementary material for: Finding Significant Hits in Networks: a network-based tool for analyzing gene-level P-values to identify significant genes missed by standard methods
Source: Brief Bioinform. 2026 Mar 8;27(2):bbag061. doi: 10.1093/bib/bbag061 (PMC12967332; doi:10.1093/bib/bbag061)
Supplement: Supplementary_materials_bbag061 [file supplementary_materials_bbag061.zip › Supplementary Table 6.xlsx]

## Sheet: Sheet1
ModuleAlgorithm	Network	AverageModuleSize	NumModules	UniqueGenesInModules	FishnetQuadCount
MO	coex	15.1368	475	7094	106
MO	ppi	11.3731	662	7414	123
MO	ppi2	9.26826	794	7216	92
RW	coex	31.1154	234	7169	100
RW	ppi	25.5245	204	5149	73
RW	ppi2	21.6023	176	3766	21
KB	coex	44.6923	208	9111	194
KB	ppi	11.6641	1024	11693	52
KB	ppi2	18.296	446	8011	120
