# Supplementary material for: Finding Significant Hits in Networks: a network-based tool for analyzing gene-level P-values to identify significant genes missed by standard methods
Source: Brief Bioinform. 2026 Mar 8;27(2):bbag061. doi: 10.1093/bib/bbag061 (PMC12967332; doi:10.1093/bib/bbag061)
Supplement: Supplementary_materials_bbag061 [file supplementary_materials_bbag061.zip › Supplementary Table 7.xlsx]

## Sheet: LLFS_Co-expression
Trait	NumSigModules	NumNotSigModules	Sum_Neg_logBon	Empirical_Pval
ABI	0	463	0.291204	0.503499
BMI	1	462	12.954	0.00019996
adjLDLF	0	463	2.60783	0.0979804
adjTC	1	462	6.86884	0.00319936
fev1	1	462	10.6363	0.00059988
fev1fvc	0	463	0.387313	0.471106
fhshdl	0	463	4.23664	0.0257948
fvc	1	462	5.27771	0.0107978
lnTG	1	462	5.37535	0.009998
pulse	0	463	0.394543	0.469306
waist	0	463	0.0231283	0.596081

## Sheet: GEO_Co-expression
Trait	NumSigModules	NumNotSigModules	Sum_Neg_logBon	Empirical_Pval
ABI	0	205	1.69236	0.207159
BMI	0	205	2.03039	0.163167
adjLDLF	0	205	0	1
adjTC	0	205	2.16589	0.14897
fev1	0	205	0.587285	0.425915
fev1fvc	0	205	1.72981	0.20116
fhshdl	0	205	0	1
fvc	0	205	0.404296	0.476705
lnTG	0	205	2.48564	0.120976
pulse	0	205	1.91068	0.176165
waist	0	205	0	1
