# Supplementary material for: Finding Significant Hits in Networks: a network-based tool for analyzing gene-level P-values to identify significant genes missed by standard methods
Source: Brief Bioinform. 2026 Mar 8;27(2):bbag061. doi: 10.1093/bib/bbag061 (PMC12967332; doi:10.1093/bib/bbag061)
Supplement: Supplementary_materials_bbag061 [file supplementary_materials_bbag061.zip › Supplementary Table 8.xlsx]

## Sheet: Sheet1
Genes	TWAS p-value : LLFS	TWAS p-value : FHS	Trait	Bon. Significant in LLFS
SERPINA1	0.00032	3.05975e-05	BMI	False
TLR5	3.1e-05	1.60909e-06	BMI	False
LTB	6.4e-06	4.21802e-05	BMI	False
CD22	0.00023	0.000441285	BMI	False
TNF	0.00018	2.02816e-06	BMI	False
IL18R1	3.7e-05	0.000398302	BMI	False
MMP8	9.3e-06	0.000515461	BMI	False
EDA	0.0008	6.29506e-06	BMI	False
CCR6	7e-06	1.04217e-05	BMI	False
PEA15	0.0012	1.49258e-05	BMI	False
CLEC4E	0.0051	0.000400632	BMI	False
FLT3	0.0027	0.000171153	BMI	False
RUNX1	0.00022	4.17095e-07	HDL	False
CD180	3.7e-05	0.000476501	HDL	False
GCA	0.007	6.41874e-05	HDL	False
CD1D	0.016	0.00151832	FVC	False
LTB	0.00012	0.000194036	Triglycerides	False
CD244	0.0022	0.000128717	Triglycerides	False
ITGAM	0.012	0.00072812	Pulse	False
